# Supplementary material for: Microwave Heating Promotes the S-Alkylation of Aziridine Catalyzed by Molecular Sieves: A Post-Synthetic Approach to Lanthionine-Containing Peptides
Source: Molecules. 2021 Oct 11;26(20):6135. doi: 10.3390/molecules26206135 (PMC8538954; doi:10.3390/molecules26206135)
Supplement: Supplementary file 1 [file molecules-26-06135-s001.zip]

Archive with 1 entries (1 files):
- molecules-1399501-supplementary.pdf
